# Supplementary material for: Comparison of Melphalan Combined with Treosulfan or Busulfan as High-Dose Chemotherapy before Autologous Stem Cell Transplantation in AML
Source: Cancers (Basel). 2022 Feb 17;14(4):1024. doi: 10.3390/cancers14041024 (PMC8869805; doi:10.3390/cancers14041024)
Supplement: Supplementary file 1 [file cancers-14-01024-s001.zip]

Archive with 1 entries (1 files):
- cancers-1555506-supplementary.pdf
